# Supplementary material for: Human Sperm Head Vacuoles Are Related to Nuclear-Envelope Invaginations
Source: Int J Mol Sci. 2023 Jun 12;24(12):10027. doi: 10.3390/ijms241210027 (PMC10298367; doi:10.3390/ijms241210027)
Supplement: Supplementary file 1 [file ijms-24-10027-s001.zip]

Archive with 1 entries (1 files):
- ijms-2401350-supplementary.pdf
